# Supplementary material for: How Effectively Do People Remember Voice Disordered Speech? An Investigation of the Serial-Position Curve
Source: Brain Sci. 2018 Jan 31;8(2):25. doi: 10.3390/brainsci8020025 (PMC5836044; doi:10.3390/brainsci8020025)
Supplement: Supplementary file 1 [file brainsci-08-00025-s001.zip]

Archive with 1 entries (1 files):
- brainsci-264680-supplementary.xls
