# Supplementary material for: How Effectively Do People Remember Voice Disordered Speech? An Investigation of the Serial-Position Curve
Source: Brain Sci. 2018 Jan 31;8(2):25. doi: 10.3390/brainsci8020025 (PMC5836044; doi:10.3390/brainsci8020025)
Supplement: Supplementary file 1 [file brainsci-08-00025-s001.zip › brainsci-264680-supplementary.xls]

## Sheet: Normal Voice Condition
Normal Voice Condition
Participant	Responses on Free Recall Test
1	newspaper, elephant, crowned, truck,pencil
2	crown, elephant, cigar, truck, burglar, tower, cloud
3	crown, elephant, truck, newspaper, cigar, clown, eagle, basket, cards
4	crown, elephant, mirror, dentist, cloud, castle, cigar,eagle, burgler, cards
5	jewel,apartment,airplane,fence,garden,liquor,dragon
6	apartment, clown, balloon, airplane, jewel, garden, nurse, fence
7	jewel, liquor,ballone, fence, airplane, costume
8	fence, airplace, nurse, balloon, costume, jewel, liquor, penny
9	ballon, fence, airplane, penny, liquor, jewel, clown
10	jewel, animal, balloon, apartment, clown, fence
11	jewel, liquor, purse, fence, penny, clown, balloon, brush
12	bird, airplane, fence, nurse, clown, costume, flute, balloon
13	castle, dentist,crown, eagle,burgler
14	crown, cigar, dentist, newspaper, tower, truck, elephant, eagle, cloud, pencil, basket
15	truck, elephant, crown, newspaper, eagle, basket, castle, cigar, tower
16	castle,dentist,newspaper,elephant,crown,card,car
17	elephant, crown, cigar, pencil, dentist, mirror, newspaper
18	cigar,eagle,elephant,crown,mirror,burglar,basket
19	crown, elephant, eagle, cigar, castle, basket
20	truck, cards, newspaper, castle, cigars, crown, elephant, apple
21	jewel, liquor, apartment, fence, penny, animal, clown, honey, balloon
22	fence, baloon, airplane, liquor, animal, nurse, jewel, penny,dragon
23	jewel, liquor, garden, fence, clown, penny, animal, nurse, brush, apartment
24	fence, airplane, penny, clown, jewel, apartment, dragon, costume, liquor
25	fence, airplane, apartment, balloon, clown, nurse, flute,jewel, garden
26	jewel, liquor, brush, apartment, clown, fence, costume, balloon, nest, nurse
27	flute¶ballon¶airplane¶fence ¶nurse¶costume
28	jewel, liquor, apartment, airplane, brush, balloon, fence, garden, dragon
29	crown, cigar, newspaper, tower, elephant, mirror, truck, cloud, pencil
30	mirror,crown,castle,tower,cards,basket,truck
31	crown, elephant, truck, tower, cloud, dentist, basket, cards, burglur, eagle, mirror, castle, pencil, cigar
32	cigar, pencil, basket, castle, elephant, mirror, crown
33	cigar, pencil, newspaper, elephant, crown, basket, dentist, truck
34	airplane, fence, balloon, costume, penny
35	elephant, newspaper, crown, cigar, mirror
36	jewels, flute, costume, apartment, vent, nurse, liquor, balloon
37	ciger, pencil, castle, burglar, elephant, cloud, tower, newspaper
38	fence, apartment, airplane, clown, penny
39	crown, elephant, newspaper,pencil,eagle,mirror,truck
40	fence,airplane,jewel,apartment,clown,balloon,brush,animal,penny,liquor

## Sheet: Disordered Voice Condition
Disordered Voice Condition
Participant	Responses on Free Recall Test
1	nurse¶fence¶dragon¶ballon¶clown¶
2	fence, airplane, jewel, animal, liquor, garden, nurse, rush, balloon, penny
3	balloon, fence, clown, nurse, apartment
4	airplane,fence, balloon, garden, brush, liquor,jewel,clown,flute, apartment, nurse, animal, penny
5	pencil,elephant,burgular,basket
6	castle, newspaper, mirror, burglar, cloud, truck, elephant
7	crown, newspaper, elephant, truck, dentist, eagle
8	newspaper, truck, dentist, crown, tower
9	elephant, crown, castle, tower, cloud, eagle, cigar, dentist, truck, burgler
10	cigar, pencil, castle, eagle, crown, truck, burglar, newspaper
11	crown, truck, elephant, tower, dentist, basket, newspaper, castle
12	castle, cigar, burglar, mirror, crown, elephant
13	fence, airplane,clown, nurse,penny, fence, liquire, jewel, aninmal, coustome, dragon,police
14	fence, nurse, clown, balloon, airplane, jewel, garden, animal, burgler, penny
15	airplane, fence, dragon, balloon, apartment
16	fence,clown,airplane,pencil,liqour,dragon
17	garden, balloon, airplane, fence, apartment, clown
18	fence, airplane,ballon,costume,brush,animal,garden,pollute,dragon
19	fence, airplane, apartment, clown, balloon, liquor
20	fence,clown, apartment, dragon, penny, brush,liquor
21	card, cloud, elephant, newspaper, basket, castle, tower, truck, pencil
22	cloud,pencil, cards, cigar, tower, newspaper, blanket
23	pencil, burglar, elephant, castle, mirror, dentist, crown, tower, cloud, eagle
24	castle, newspaper, elephant, eagle, truck
25	elephant, truck, newspaper, cloud, dentist, cigar
26	castle, mirror, cards, dentist, elephant, tower, pencil, cigar, basement
27	mirror¶elephant¶eagle ¶cousnsel¶wrong¶cigar
28	elephant, crayon, newspaper, cards, castle, towel, pencil, truck
29	fence, airplane, cologne, nurse, balloon, liquor, rush, apartment, jogging
30	jewel,airplane,fense,nurse,apartment,liquor,garden
31	fence, airplane, cologne, apartment, costume, dragon, nurse, polution, penny, garden, liquor, animal, jewel
32	fence, appartment, clown, costume, penny, dragon, liquor, balloon
33	jewel, licker, garden, balloon, fence, penny, clow, airplane, apartment
34	elephant, truck, pencil, penny, dentist, tower,trunk, cloud
35	fence,costume,nurse, liquor,balloon, garden
36	cigar, pencil, elephant, tower, truck, castle, cloud
37	garden, liquer, brush, nurse, balloon, apartment, clown, plane, fence, penny, flute, dragon, costume, jewel
38	cigar, basket, elaphant, eagle, dentist, newspaper, cloud, truck
39	fence, airplane, dragon, costume, apartment, flute, clown
40	crown,elephant,tower,newspaper,cloud,burgular,pencil
